# Supplementary material for: Lignin accumulation in cell wall plays a role in clubroot resistance
Source: Front Plant Sci. 2024 Jul 23;15:1401265. doi: 10.3389/fpls.2024.1401265 (PMC11300216; doi:10.3389/fpls.2024.1401265)
Supplement: Supplementary file 1 [file Table_1.xlsx]

## Sheet: supplimentary table S1
Table S1 Primers used for quantifying P. brassicae biomass
Primer name	reference gene	Accession No.	Primer sequence	Reference
PbCC249	S17 Ribosomal Protein	AF539801	F: TACGCAGGAGTAGGGGACTC	Siemens et al., 2009
			R: GTTGATGAGGTCGCCATTGT
PbITS	Internal Transcribed Spacer	AF231027	F: TTGGATTACGGATTCAAAGGA	Rennie et al., 2011
			R: CGAGATGAGTCCCAAAGAGTT
BnActin2	BnACTIN2	BnaA03g34950D	F: CAGTGGTCGTACTACTGGTATTG	this study
			R: GATGGCGTGTGGAAGAGAGA

## Sheet: supplimentary table S2
Table S2 The information of primers used for quantifying the expression level of lignin biosynthesis genes in canola
Primer name	Reference Gene	Accession No.	Primer sequence	Reference
BnPAL1	PAL1	BnaA04g21240D	F: CAAAGCGATTCACGGAGGTAA	Lahlali et al., 2017
			R: CGCTCCTTTGAAACCGTAGTC
BnC4H	C4H	BnaC04g14330D	F: TGACTTTAAGTATGTGCCGTTTG	Lahlali et al., 2017
			R: GGACCTTGGCTTCATTACGAT
Bn4CL	4CL	BnaA05g15310D	F: TAATCCGAATCTTTACTTCCACAG	Lahlali et al., 2017
			R: GCAACCGTCACTTTACACCTCT
BnCCR1	CCR1	BnaC05g12180D	F: TCCGCTAAGACTTACGCTAATC	Zheng et al., 2019
			R: CCTCGTAGACCAGCACATGG
BnCCR2	CCR2	BnaC06g37280D	F: GGTGGAAGTTTAGGTCATTAGAAGA	Lahlali et al., 2017
			R: CCAATAGTAGACTTGAGGAGGTGAA
BnCAD	CAD	BnaC06g33840D	F: TTATGTCCTGGTTGGTTTCCC	Lahlali et al., 2017
			R: CACCCTTTCAATAGCTTCGTTT
BnF5H	F5H	BnaA01g01400D	F: GATGCTGGAGATGTTGTTGA	this study
			R: CGGGTAAGTTTGATGGAGTT
BnPR1	PR1	BnaA03g38630D	F: CATCCCTCGAAAGCTCAAGAC	Peng et al., 2020
			R: CCACTGCACGGGACCTAC
BnPDF1.2	PDF1.2	BnaA07g32130D	F: GAAGTTGTGCGAGAGGTCTAG	Zhai et al., 2021
			R: CATGGGAAGTAGCAGATACACC
BnPR2	PR2	BnaA07g17230D	F: TGGGTCAAACGCATACCGAA	Zhai et al. 2021
			R: GCCAACCACTCTCCGAGACC
BnPR3-1	PR3	BnaC03g24270D	F: TTGGATATTTCCGTGACTAC	Galindo-González et al., 2020
			R: TTTCGAACATTGTTTCTTTC
BnPR3-2	PR3	BnaCnng39650D	F: CTGCTAAAAAACTCTTTGC	Galindo-González et al., 2020
			R: CCAAAGCAAAGTACATACG
