# Supplementary material for: Lignin accumulation in cell wall plays a role in clubroot resistance
Source: Front Plant Sci. 2024 Jul 23;15:1401265. doi: 10.3389/fpls.2024.1401265 (PMC11300216; doi:10.3389/fpls.2024.1401265)
Supplement: Supplementary file 2 [file Table_2.xlsx]

## Sheet: Fig. 10A
Supplementary dataset1: statistical analysis table for Figure 10
	0 dpi	5 dpi	8 dpi	11 dpi	15 dpi
	Westar-0dpi-I	Westar-5dpi-I	Westar-8dpi-I	Westar-11dpi-I	Westar-15dpi-I	CPS13-0dpi-I	CPS13-5dpi-I	CPS13-8dpi-I	CPS13-11dpi-I	CPS13-15dpi-I	CPS14-0dpi-I	CPS14-5dpi-I	CPS14-8dpi-I	CPS14-11dpi-I	CPS14-15dpi-I
rep1	1	1.99129	1.9997	1.99969	1.2986	1	1.68126	1.77418	1.91267	1.74364	1	1.36194	1.21105	1.95731	2.39671
rep2	1	1.5792	1.69326	1.9177	1.18605	1	1.59983	1.93003	2.06075	1.6647	1	1.43389	1.4829	2.18066	2.23863
rep3	1	1.75443	1.84425	2.4105	1.7687	1	1.97587	1.93855	2.19604	1.95987	1	1.54054	1.93917	2.56218	2.56222
avarage	1	1.77498	1.84574	2.10929	1.41778	1	1.75232	1.88092	2.05648	1.7894	1	1.44546	1.54437	2.23338	2.39919
SD	0	0.206812	0.153223	0.264051	0.30907	0	0.197837	0.0925424	0.141732	0.152817	0	0.0898564	0.367932	0.305863	0.161811
SEM	0	0.119403	0.0884636	0.15245	0.178441	0	0.114221	0.0534294	0.0818293	0.0882291	0	0.0518786	0.212426	0.17659	0.0934217
								Anova Table (Type II tests)
								Response: expression
								Sum Sq Df F value Pr(>F)
								variety 0.0711 2 0.9104 0.4131859
								timecourse 6.3871 4 40.8854 9.798e-12 ***
								variety:timecourse 1.8600 8 5.9533 0.0001361 ***
								Residuals 1.1716 30
								---
								Signif. codes: 0 ‘***’ 0.001 ‘**’ 0.01 ‘*’ 0.05 ‘.’ 0.1 ‘ ’ 1
								post-hoc multiple comparision
								variety timecourse emmean SE df lower.CL upper.CL .group
								CPS14 0dpi 1.00 0.114 30 0.637 1.36 a
								CPS13 0dpi 1.00 0.114 30 0.637 1.36 a
								Westar 0dpi 1.00 0.114 30 0.637 1.36 a
								Westar 15dpi 1.42 0.114 30 1.055 1.78 ab
								CPS14 5dpi 1.45 0.114 30 1.083 1.81 ab
								CPS14 8dpi 1.54 0.114 30 1.182 1.91 abc
								CPS13 5dpi 1.75 0.114 30 1.390 2.12 bcd
								Westar 5dpi 1.77 0.114 30 1.412 2.14 bcd
								CPS13 15dpi 1.79 0.114 30 1.427 2.15 bcd
								Westar 8dpi 1.85 0.114 30 1.483 2.21 bcde
								CPS13 8dpi 1.88 0.114 30 1.518 2.24 bcde
								CPS13 11dpi 2.06 0.114 30 1.694 2.42 cde
								Westar 11dpi 2.11 0.114 30 1.747 2.47 cde
								CPS14 11dpi 2.23 0.114 30 1.871 2.60 de
								CPS14 15dpi 2.40 0.114 30 2.036 2.76 e

## Sheet: Fig.10B
	0 dpi	5 dpi	8 dpi	11 dpi	15 dpi
	Westar-0dpi-I	Westar-5dpi-I	Westar-8dpi-I	Westar-11dpi-I	Westar-15dpi-I	CPS13-0dpi-I	CPS13-5dpi-I	CPS13-8dpi-I	CPS13-11dpi-I	CPS13-15dpi-I	CPS14-0dpi-I	CPS14-5dpi-I	CPS14-8dpi-I	CPS14-11dpi-I	CPS14-15dpi-I
rep1	1	1.34562	0.970457	0.891274	0.909758	1	1.68936	2.29802	1.5502	1.92779	1	1.55379	2.03227	1.72038	2.21471
rep2	1	1.18966	1.37757	1.64324	1.28	1	0.970464	2.05067	1.83004	2.32776	1	1.03052	2.02205	2.04858	2.03601
rep3	1	1.37191	1.30694	1.39114	0.799229	1	1.1891	1.85026	1.28512	1.88014	1	1.07099	1.8647	1.49382	1.86637
average	1	1.3024	1.21832	1.30855	0.996328	1	1.28298	2.06632	1.55512	2.04523	1	1.21843	1.97301	1.75426	2.03903
SD	0	0.0985108	0.217542	0.382727	0.251804	0	0.36853	0.22429	0.272496	0.245833	0	0.291129	0.0939371	0.278928	0.174187
SEM	0	0.0568752	0.125598	0.220968	0.145379	0	0.212771	0.129494	0.157326	0.141932	0	0.168083	0.0542346	0.161039	0.100567
								Anova Table (Type II tests)
								Response: expression
								Sum Sq Df F value Pr(>F)
								variety 1.8349 2 17.4325 9.477e-06 ***
								timecourse 3.5502 4 16.8640 2.404e-07 ***
								variety:timecourse 1.9606 8 4.6566 0.000891 ***
								Residuals 1.5789 30
								---
								Signif. codes: 0 ‘***’ 0.001 ‘**’ 0.01 ‘*’ 0.05 ‘.’ 0.1 ‘ ’ 1
								post-hoc multiple comparision
								variety timecourse emmean SE df lower.CL upper.CL .group
								Westar 15dpi 0.996 0.132 30 0.575 1.42 a
								CPS13 0dpi 1.000 0.132 30 0.579 1.42 a
								CPS14 0dpi 1.000 0.132 30 0.579 1.42 a
								Westar 0dpi 1.000 0.132 30 0.579 1.42 a
								Westar 8dpi 1.218 0.132 30 0.797 1.64 ab
								CPS14 5dpi 1.218 0.132 30 0.797 1.64 ab
								CPS13 5dpi 1.283 0.132 30 0.862 1.70 abc
								Westar 5dpi 1.302 0.132 30 0.881 1.72 abc
								Westar 11dpi 1.309 0.132 30 0.887 1.73 abc
								CPS13 11dpi 1.555 0.132 30 1.134 1.98 abcd
								CPS14 11dpi 1.754 0.132 30 1.333 2.18 bcd
								CPS14 8dpi 1.973 0.132 30 1.552 2.39 cd
								CPS14 15dpi 2.039 0.132 30 1.618 2.46 d
								CPS13 15dpi 2.045 0.132 30 1.624 2.47 d
								CPS13 8dpi 2.066 0.132 30 1.645 2.49 d

## Sheet: Fig.10C
	0 dpi	5 dpi	8 dpi	11 dpi	15 dpi
	Westar-0dpi-I	Westar-5dpi-I	Westar-8dpi-I	Westar-11dpi-I	Westar-15dpi-I	CPS13-0dpi-I	CPS13-5dpi-I	CPS13-8dpi-I	CPS13-11dpi-I	CPS13-15dpi-I	CPS14-0dpi-I	CPS14-5dpi-I	CPS14-8dpi-I	CPS14-11dpi-I	CPS14-15dpi-I
rep1	1	0.907515	0.95469	1.40435	1.39951	1	1.60921	1.53032	2.03252	2.67903	1	1.57389	1.80081	2.54015	3.56317
rep2	1	1.00741	1.43944	1.36701	1.33756	1	1.26925	1.72909	2.20134	2.59049	1	1.63096	1.93526	2.60759	3.43698
rep3	1	0.970923	1.15301	1.03081	1.4701	1	0.946144	1.78613	1.79835	2.38356	1	1.59477	1.7279	2.5412	3.22626
average	1	0.961949	1.18238	1.26739	1.40239	1	1.27487	1.68185	2.01074	2.55103	1	1.59987	1.82132	2.56298	3.40881
SD	0	0.0505472	0.243706	0.205736	0.0663143	0	0.331571	0.134289	0.202376	0.151636	0	0.0288734	0.105192	0.0386351	0.17021
SEM	0	0.0291834	0.140704	0.118782	0.0382866	0	0.191432	0.0775316	0.116842	0.0875473	0	0.0166701	0.0607324	0.022306	0.098271
								Anova Table (Type II tests)
								Response: expression
								Sum Sq Df F value Pr(>F)
								variety 6.2008 2 89.114 2.392e-13 ***
								timecourse 12.0455 4 86.556 4.961e-16 ***
								variety:timecourse 3.4858 8 12.524 1.079e-07 ***
								Residuals 1.0437 30
								---
								Signif. codes: 0 ‘***’ 0.001 ‘**’ 0.01 ‘*’ 0.05 ‘.’ 0.1 ‘ ’ 1
								post-hoc multiple comparision
								variety timecourse emmean SE df lower.CL upper.CL .group
								Westar 5dpi 0.962 0.108 30 0.620 1.30 a
								CPS14 0dpi 1.000 0.108 30 0.658 1.34 a
								CPS13 0dpi 1.000 0.108 30 0.658 1.34 a
								Westar 0dpi 1.000 0.108 30 0.658 1.34 a
								Westar 8dpi 1.182 0.108 30 0.840 1.52 ab
								CPS13 5dpi 1.275 0.108 30 0.932 1.62 abc
								Westar 11dpi 1.334 0.108 30 0.992 1.68 abc
								Westar 15dpi 1.402 0.108 30 1.060 1.74 abc
								CPS14 5dpi 1.600 0.108 30 1.257 1.94 bcd
								CPS13 8dpi 1.682 0.108 30 1.339 2.02 bcd
								CPS14 8dpi 1.821 0.108 30 1.479 2.16 cd
								CPS13 11dpi 2.111 0.108 30 1.768 2.45 de
								CPS13 15dpi 2.551 0.108 30 2.209 2.89 e
								CPS14 11dpi 2.563 0.108 30 2.221 2.91 e
								CPS14 15dpi 3.409 0.108 30 3.066 3.75 f

## Sheet: Fig.10D
	0 dpi	5 dpi	8 dpi	11 dpi	15 dpi
	Westar-0dpi-I	Westar-5dpi-I	Westar-8dpi-I	Westar-11dpi-I	Westar-15dpi-I	CPS13-0dpi-I	CPS13-5dpi-I	CPS13-8dpi-I	CPS13-11dpi-I	CPS13-15dpi-I	CPS14-0dpi-I	CPS14-5dpi-I	CPS14-8dpi-I	CPS14-11dpi-I	CPS14-15dpi-I
rep1	1	1.53419	1.44353	2.94577	3.55218	1	0.984773	0.955699	1.69534	1.40417	1	1.29191	1.28997	1.6256	2.18497
rep2	1	1.33272	2.02873	2.79083	4.10651	1	1.27997	1.6345	1.78609	2.76914	1	0.775936	1.26825	1.20759	1.35527
rep3	1	1.236	1.4323	1.68959	3.08202	1	1.08186	1.25562	1.47031	1.34912	1	0.753525	1.34013	1.25502	1.37612
avarage	1	1.36764	1.63485	2.4754	3.58023	1	1.11553	1.28194	1.65058	1.84081	1	0.940458	1.29945	1.36274	1.63879
SD	0	0.152134	0.341153	0.684922	0.512821	0	0.150451	0.340164	0.162578	0.804426	0	0.304575	0.0368662	0.228881	0.473123
SEM	0	0.0878345	0.196965	0.39544	0.296077	0	0.0868627	0.196394	0.0938644	0.464436	0	0.175847	0.0212847	0.132144	0.273158
								Anova Table (Type II tests)
								Response: expression
								Sum Sq Df F value Pr(>F)
								variety 5.0061 2 18.2805 6.435e-06 ***
								timecourse 10.9246 4 19.9464 4.210e-08 ***
								variety:timecourse 4.3448 8 3.9664 0.002645 **
								Residuals 4.1077 30
								---
								Signif. codes: 0 ‘***’ 0.001 ‘**’ 0.01 ‘*’ 0.05 ‘.’ 0.1 ‘ ’ 1
								post-hoc multiple comparision
								variety timecourse emmean SE df lower.CL upper.CL .group
								CPS14 5dpi 0.94 0.214 30 0.261 1.62 a
								Westar 0dpi 1.00 0.214 30 0.321 1.68 a
								CPS13 0dpi 1.00 0.214 30 0.321 1.68 a
								CPS14 0dpi 1.00 0.214 30 0.321 1.68 a
								CPS13 5dpi 1.12 0.214 30 0.436 1.79 a
								CPS13 8dpi 1.28 0.214 30 0.603 1.96 a
								CPS14 8dpi 1.30 0.214 30 0.620 1.98 a
								CPS14 11dpi 1.36 0.214 30 0.683 2.04 ab
								Westar 5dpi 1.37 0.214 30 0.688 2.05 ab
								Westar 8dpi 1.63 0.214 30 0.956 2.31 ab
								CPS14 15dpi 1.64 0.214 30 0.960 2.32 ab
								CPS13 11dpi 1.65 0.214 30 0.971 2.33 ab
								CPS13 15dpi 1.84 0.214 30 1.162 2.52 ab
								Westar 11dpi 2.48 0.214 30 1.796 3.15 bc
								Westar 15dpi 3.58 0.214 30 2.901 4.26 c

## Sheet: Fig.10E
	0 dpi	5 dpi	8 dpi	11 dpi	15 dpi
	Westar-0dpi-I	Westar-5dpi-I	Westar-8dpi-I	Westar-11dpi-I	Westar-15dpi-I	CPS13-0dpi-I	CPS13-5dpi-I	CPS13-8dpi-I	CPS13-11dpi-I	CPS13-15dpi-I	CPS14-0dpi-I	CPS14-5dpi-I	CPS14-8dpi-I	CPS14-11dpi-I	CPS14-15dpi-I
rep1	1	1.03746	1.1888	1.16414	1.24993	1	0.873713	0.87236	0.624367	0.322198	1	1.07314	0.614843	0.330748	0.349528
rep2	1	1.47203	1.62862	1.22321	1.22854	1	0.777697	0.763977	0.508432	0.404887	1	0.772982	1.03665	0.379409	0.424579
rep3	1	1.7568	1.57192	1.48991	1.31446	1	1.17565	1.18612	1.06872	0.221902	1	0.502663	0.74265	0.606745	0.259894
avarage	1	1.42209	1.46311	1.29242	1.26431	1	0.942355	0.940817	0.733841	0.316329	1	0.782929	0.798049	0.438967	0.344667
SD	0	0.36226	0.239246	0.173562	0.0447294	0	0.207669	0.219237	0.295754	0.0916334	0	0.285369	0.216292	0.147323	0.0824497
SEM	0	0.209151	0.138128	0.100206	0.0258245	0	0.119898	0.126577	0.170754	0.0529046	0	0.164758	0.124876	0.0850569	0.0476023
								Anova Table (Type II tests)
								Response: expression
								Sum Sq Df F value Pr(>F)
								variety 3.2173 2 42.7547 1.65e-09 ***
								timecourse 1.1859 4 7.8797 0.0001822 ***
								variety:timecourse 1.0549 8 3.5045 0.0056765 **
								Residuals 1.1287 30
								---
								Signif. codes: 0 ‘***’ 0.001 ‘**’ 0.01 ‘*’ 0.05 ‘.’ 0.1 ‘ ’ 1
								post-hoc multiple comparision
								variety timecourse emmean SE df lower.CL upper.CL .group
								Westar 8dpi 1.463 0.112 30 1.1070 1.819 a
								Westar 5dpi 1.422 0.112 30 1.0660 1.778 a
								Westar 11dpi 1.292 0.112 30 0.9363 1.648 ab
								Westar 15dpi 1.264 0.112 30 0.9082 1.620 ab
								Westar 0dpi 1.000 0.112 30 0.6439 1.356 abc
								CPS14 0dpi 1.000 0.112 30 0.6439 1.356 abc
								CPS13 0dpi 1.000 0.112 30 0.6439 1.356 abc
								CPS13 5dpi 0.942 0.112 30 0.5863 1.298 abc
								CPS13 8dpi 0.941 0.112 30 0.5847 1.297 abc
								CPS14 8dpi 0.798 0.112 30 0.4420 1.154 bcd
								CPS14 5dpi 0.783 0.112 30 0.4269 1.139 bcd
								CPS13 11dpi 0.734 0.112 30 0.3778 1.090 bcd
								CPS14 11dpi 0.439 0.112 30 0.0829 0.795 cd
								CPS14 15dpi 0.345 0.112 30 -0.0114 0.701 d
								CPS13 15dpi 0.316 0.112 30 -0.0397 0.672 d

## Sheet: Fig.10F
	0 dpi	5 dpi	8 dpi	11 dpi	15 dpi
	Westar-0dpi-I	Westar-5dpi-I	Westar-8dpi-I	Westar-11dpi-I	Westar-15dpi-I	CPS13-0dpi-I	CPS13-5dpi-I	CPS13-8dpi-I	CPS13-11dpi-I	CPS13-15dpi-I	CPS14-0dpi-I	CPS14-5dpi-I	CPS14-8dpi-I	CPS14-11dpi-I	CPS14-15dpi-I
rep1	1	0.928659	1.09947	1.04494	0.961723	1	1.02768	1.61106	1.90054	1.56085	1	1.66659	1.65184	1.55546	2.64411
rep2	1	1.20486	0.873035	1.12585	1.12207	1	1.48068	1.88936	1.39381	2.15008	1	1.14687	1.3302	1.30104	1.99302
rep3	1	1.01886	0.683581	0.759536	0.945768	1	1.58114	1.55541	1.76118	1.6982	1	0.959479	1.63122	1.60597	2.10132
avarage	1	1.05079	0.885361	0.976775	1.00985	1	1.36317	1.68528	1.68518	1.80304	1	1.25765	1.53775	1.48749	2.24615
SD	0	0.140842	0.208216	0.192435	0.0975114	0	0.294852	0.178922	0.261777	0.308287	0	0.36634	0.180042	0.163431	0.348868
SEM	0	0.0813154	0.120213	0.111102	0.0562982	0	0.170233	0.1033	0.151137	0.17799	0	0.211506	0.103947	0.0943572	0.201419
								Anova Table (Type II tests)
								Response: expression
								Sum Sq Df F value Pr(>F)
								variety 2.7250 2 28.8956 1.012e-07 ***
								timecourse 2.2635 4 12.0008 6.096e-06 ***
								variety:timecourse 1.6694 8 4.4256 0.001273 **
								Residuals 1.4146 30
								---
								Signif. codes: 0 ‘***’ 0.001 ‘**’ 0.01 ‘*’ 0.05 ‘.’ 0.1 ‘ ’ 1
								post-hoc multiple comparision
								variety timecourse emmean SE df lower.CL upper.CL .group
								CPS14 15dpi 2.246 0.125 30 1.848 2.64 a
								CPS13 15dpi 1.803 0.125 30 1.404 2.20 ab
								CPS13 8dpi 1.685 0.125 30 1.287 2.08 abc
								CPS13 11dpi 1.685 0.125 30 1.287 2.08 abc
								CPS14 8dpi 1.538 0.125 30 1.139 1.94 bcd
								CPS14 11dpi 1.487 0.125 30 1.089 1.89 bcd
								CPS13 5dpi 1.363 0.125 30 0.965 1.76 bcd
								CPS14 5dpi 1.258 0.125 30 0.859 1.66 bcd
								Westar 5dpi 1.051 0.125 30 0.652 1.45 cd
								Westar 15dpi 1.010 0.125 30 0.611 1.41 d
								Westar 0dpi 1.000 0.125 30 0.601 1.40 d
								CPS13 0dpi 1.000 0.125 30 0.601 1.40 d
								CPS14 0dpi 1.000 0.125 30 0.601 1.40 d
								Westar 11dpi 0.977 0.125 30 0.578 1.38 d
								Westar 8dpi 0.885 0.125 30 0.487 1.28 d

## Sheet: Fig.10G
	0 dpi	5 dpi	8 dpi	11 dpi	15 dpi
	Westar-0dpi-I	Westar-5dpi-I	Westar-8dpi-I	Westar-11dpi-I	Westar-15dpi-I	CPS13-0dpi-I	CPS13-5dpi-I	CPS13-8dpi-I	CPS13-11dpi-I	CPS13-15dpi-I	CPS14-0dpi-I	CPS14-5dpi-I	CPS14-8dpi-I	CPS14-11dpi-I	CPS14-15dpi-I
rep1	1	1.2908	0.647637	0.453455	0.174176	1	1.21756	1.11483	1.21997	0.962819	1	0.924047	1.00948	0.943169	0.929273
rep2	1	1.21112	0.863593	0.844731	0.478865	1	0.950097	0.927062	1.0078	1.06526	1	0.901502	0.932302	0.911627	1.22177
rep3	1	1.33101	1.32023	1.07678	0.482875	1	1.16534	0.957532	1.04782	0.818102	1	0.901502	0.921421	1.00193	0.922295
avarage	1	1.27765	0.943819	0.791654	0.378639	1	1.111	0.999807	1.09186	0.948725	1	0.909017	0.954401	0.952242	1.02445
SD	0	0.0610166	0.343396	0.315033	0.177081	0	0.141771	0.100769	0.112735	0.124178	0	0.0130166	0.048009	0.0458305	0.170923
SEM	0	0.035228	0.19826	0.181884	0.102238	0	0.0818517	0.0581792	0.0650878	0.0716943	0	0.00751515	0.027718	0.0264602	0.0986827
								Anova Table (Type II tests)
								Response: expression
								Sum Sq Df F value Pr(>F)
								variety 0.17499 2 3.8106 0.0335212 *
								timecourse 0.47005 4 5.1179 0.0028934 **
								variety:timecourse 0.91798 8 4.9974 0.0005329 ***
								Residuals 0.68884 30
								---
								Signif. codes: 0 ‘***’ 0.001 ‘**’ 0.01 ‘*’ 0.05 ‘.’ 0.1 ‘ ’ 1
								post-hoc multiple comparision
								variety timecourse emmean SE df lower.CL upper.CL .group
								Westar 5dpi 1.278 0.0875 30 0.999 1.556 a
								CPS13 5dpi 1.111 0.0875 30 0.833 1.389 ab
								CPS13 11dpi 1.092 0.0875 30 0.814 1.370 ab
								CPS14 15dpi 1.024 0.0875 30 0.746 1.303 ab
								Westar 0dpi 1.000 0.0875 30 0.722 1.278 ab
								CPS13 0dpi 1.000 0.0875 30 0.722 1.278 ab
								CPS14 0dpi 1.000 0.0875 30 0.722 1.278 ab
								CPS13 8dpi 1.000 0.0875 30 0.722 1.278 ab
								CPS14 8dpi 0.954 0.0875 30 0.676 1.233 ab
								CPS14 11dpi 0.952 0.0875 30 0.674 1.230 ab
								CPS13 15dpi 0.949 0.0875 30 0.671 1.227 ab
								Westar 8dpi 0.944 0.0875 30 0.666 1.222 ab
								CPS14 5dpi 0.909 0.0875 30 0.631 1.187 ab
								Westar 11dpi 0.792 0.0875 30 0.513 1.070 bc
								Westar 15dpi 0.379 0.0875 30 0.100 0.657 c
